# Supplementary material for: Catalytic nitrogen fixation using visible light energy
Source: Nat Commun. 2022 Dec 1;13:7263. doi: 10.1038/s41467-022-34984-1 (PMC9715552; doi:10.1038/s41467-022-34984-1)
Supplement: Supplementary file 2 — Supplementary Data 1 [file 41467_2022_34984_MOESM2_ESM.txt]

25
acrH2 in the closed-shell singlet state SCF = -556.79540221 
  C    -1.218049   -0.670720    0.191009
  C    -2.385933   -1.412065   -0.034936
  C    -3.588013   -0.759886   -0.299299
  C    -3.634315    0.634506   -0.355947
  C    -2.467086    1.366376   -0.128382
  C    -1.256760    0.735862    0.159699
  H    -2.345223   -2.499258   -0.010279
  H    -4.486797   -1.345644   -0.472571
  H    -4.567564    1.146444   -0.571307
  H    -2.494119    2.453562   -0.163485
  N    -0.000000   -1.312451    0.446384
  C     1.218049   -0.670720    0.191009
  C     1.256760    0.735862    0.159699
  C    -0.000000    1.508906    0.502136
  H     0.000000   -2.317231    0.330961
  H    -0.000001    2.482904   -0.002122
  C     2.385933   -1.412065   -0.034936
  C     3.588013   -0.759886   -0.299299
  C     3.634315    0.634506   -0.355947
  C     2.467086    1.366376   -0.128383
  H     2.345222   -2.499258   -0.010279
  H     4.486797   -1.345644   -0.472571
  H     4.567564    1.146444   -0.571305
  H     2.494119    2.453562   -0.163486
  H     0.000001    1.728965    1.583216

48
(acrH)2 in the closed-shell singlet state SCF = -1112.40467152 
  C    -2.425389   -1.061594    1.202521
  C    -3.584065   -1.817659    1.021965
  C    -3.556186   -2.921691    0.166742
  C    -2.374931   -3.283012   -0.478312
  C    -1.212096   -2.526858   -0.280681
  N     0.000033   -2.884780   -0.888710
  C     1.212129   -2.526820   -0.280640
  C     2.374998   -3.282933   -0.478229
  C     3.556218   -2.921567    0.166866
  C     3.584029   -1.817533    1.022088
  C     2.425320   -1.061509    1.202602
  C     1.236997   -1.388912    0.548195
  C    -0.000031   -0.523608    0.606691
  C    -1.237033   -1.388950    0.548153
  H    -2.444777   -0.177649    1.834522
  H    -4.502504   -1.537708    1.529165
  H    -4.453071   -3.514987    0.009385
  H    -2.345373   -4.158759   -1.123669
  H     2.345496   -4.158682   -1.123585
  H     4.453128   -3.514835    0.009543
  H     4.502442   -1.537550    1.529319
  H     2.444654   -0.177563    1.834602
  C    -2.425390    1.061592   -1.202519
  C    -3.584066    1.817657   -1.021963
  C    -3.556187    2.921690   -0.166742
  C    -2.374931    3.283014    0.478310
  C    -1.212096    2.526860    0.280679
  N     0.000033    2.884784    0.888705
  C     1.212129    2.526822    0.280638
  C     2.374999    3.282934    0.478228
  C     3.556219    2.921566   -0.166865
  C     3.584030    1.817531   -1.022086
  C     2.425321    1.061508   -1.202600
  C     1.236997    1.388912   -0.548195
  C    -0.000031    0.523609   -0.606691
  C    -1.237033    1.388950   -0.548152
  H    -2.444778    0.177647   -1.834518
  H    -4.502506    1.537704   -1.529161
  H    -4.453073    3.514986   -0.009385
  H    -2.345373    4.158762    1.123666
  H     2.345496    4.158685    1.123582
  H     4.453130    3.514834   -0.009542
  H     4.502443    1.537546   -1.529315
  H     2.444654    0.177560   -1.834598
  H     0.000055   -3.775302   -1.369306
  H     0.000055    3.775307    1.369301
  H    -0.000054    0.071250    1.526730
  H    -0.000054   -0.071250   -1.526730

25
acrH2?+ in the doublet state SCF = -556.55613311
  C     0.656090    0.009921    1.224953
  C     1.435807    0.000151    2.403253
  C     0.802176   -0.014540    3.630821
  C    -0.603986   -0.020007    3.693573
  C    -1.368740   -0.009126    2.524445
  C    -0.762156    0.007082    1.271789
  H     2.520765    0.002404    2.336461
  H     1.388062   -0.022787    4.543749
  H    -1.099830   -0.032646    4.658925
  H    -2.453208   -0.012787    2.589571
  N     1.283540    0.019071   -0.000000
  C     0.656090    0.009921   -1.224953
  C    -0.762156    0.007082   -1.271789
  C    -1.570666    0.030449    0.000000
  H     2.300416    0.023474   -0.000000
  H    -2.272676   -0.816345    0.000000
  C     1.435807    0.000151   -2.403253
  C     0.802176   -0.014540   -3.630821
  C    -0.603986   -0.020007   -3.693573
  C    -1.368740   -0.009126   -2.524445
  H     2.520765    0.002404   -2.336461
  H     1.388062   -0.022787   -4.543749
  H    -1.099830   -0.032646   -4.658925
  H    -2.453208   -0.012787   -2.589571
  H    -2.210389    0.926523    0.000000

24
acrH? in the doublet state SCF = -556.17386215
  C    -1.228430   -0.672492   -0.000025
  C    -2.424245   -1.395362    0.000017
  C    -3.648095   -0.724675    0.000040
  C    -3.681836    0.676313    0.000023
  C    -2.497748    1.401088    0.000002
  C    -1.237610    0.756454   -0.000021
  H    -2.392574   -2.483003    0.000036
  H    -4.572381   -1.294960    0.000083
  H    -4.635462    1.196516    0.000031
  H    -2.519060    2.487931    0.000000
  N     0.000000   -1.316910   -0.000066
  C     1.228430   -0.672492   -0.000025
  C     1.237610    0.756454   -0.000021
  C     0.000000    1.450167   -0.000022
  H     0.000000   -2.327868   -0.000135
  H     0.000000    2.536361   -0.000003
  C     2.424245   -1.395362    0.000017
  C     3.648095   -0.724675    0.000040
  C     3.681836    0.676313    0.000023
  C     2.497748    1.401088    0.000002
  H     2.392574   -2.483003    0.000036
  H     4.572381   -1.294960    0.000083
  H     4.635462    1.196516    0.000031
  H     2.519060    2.487931    0.000000

24
acrH+ in the closed-shell singlet state SCF = -555.98252222
  C     1.210525    0.682616   -0.000011
  C     2.417245    1.411969   -0.000020
  C     3.612114    0.724501   -0.000009
  C     3.651240   -0.696368    0.000011
  C     2.485163   -1.419075    0.000023
  C     1.224683   -0.751657    0.000011
  H     2.397768    2.498211   -0.000036
  H     4.544435    1.280631   -0.000014
  H     4.610348   -1.203158    0.000020
  H     2.499110   -2.504808    0.000037
  N     0.000000    1.315308   -0.000019
  C    -1.210525    0.682616   -0.000011
  C    -1.224683   -0.751657    0.000010
  C     0.000000   -1.430992    0.000015
  H     0.000000    2.331685   -0.000053
  H     0.000000   -2.518476    0.000028
  C    -2.417245    1.411969   -0.000020
  C    -3.612114    0.724501   -0.000009
  C    -3.651240   -0.696368    0.000011
  C    -2.485163   -1.419075    0.000023
  H    -2.397768    2.498211   -0.000036
  H    -4.544435    1.280631   -0.000014
  H    -4.610348   -1.203158    0.000020
  H    -2.499110   -2.504808    0.000036

85
[Ir] in the doublet state SCF = -1871.95567249
Ir    -1.016985   -0.001729   -0.001032
  N     0.681216    1.323067    0.239818
  N     0.685843   -1.316697   -0.261630
  N    -1.094979   -0.583051    1.986066
  N    -1.127501    0.577748   -1.986962
  C     0.632604    2.646884    0.482463
  H    -0.367045    3.065762    0.552899
  C     1.750126    3.442006    0.642666
  H     1.621858    4.500035    0.839880
  C     3.049324    2.849141    0.546600
  C     3.102677    1.496058    0.286807
  H     4.060228    0.999756    0.203232
  C     1.923854    0.706673    0.124133
  C     1.926301   -0.696284   -0.144059
  C     3.107936   -1.481990   -0.304133
  H     4.063758   -0.982952   -0.217190
  C     3.059363   -2.835062   -0.564940
  C     1.762238   -3.431501   -0.666305
  H     1.637760   -4.489552   -0.865758
  C     0.641911   -2.640144   -0.507084
  H    -0.356249   -3.062143   -0.580032
  C     4.297200    3.718775    0.736514
  C     4.301480    4.844256   -0.325334
  H     4.332596    4.422376   -1.336817
  H     5.182662    5.484023   -0.193531
  H     3.411537    5.477874   -0.250198
  C     4.264901    4.348675    2.149590
  H     3.373241    4.966621    2.298157
  H     5.145369    4.985276    2.300162
  H     4.269789    3.569287    2.920814
  C     5.603795    2.916850    0.595067
  H     5.694599    2.465109   -0.399479
  H     5.671493    2.118808    1.343401
  H     6.461529    3.583530    0.739320
  C     4.310357   -3.701273   -0.749960
  C     5.614217   -2.895891   -0.602986
  H     5.699743   -2.444124    0.392017
  H     5.682919   -2.097521   -1.350876
  H     6.474298   -3.560293   -0.743787
  C     4.313150   -4.826691    0.311990
  H     4.338767   -4.404653    1.323567
  H     5.196634   -5.464085    0.184067
  H     3.425236   -5.462700    0.233074
  C     4.285641   -4.331322   -2.163078
  H     4.291880   -3.551987   -2.934341
  H     3.396199   -4.951549   -2.315403
  H     5.168341   -4.965725   -2.309829
  C    -0.344081   -0.037339    2.962361
  H     0.322052    0.758009    2.651256
  C    -0.419997   -0.462170    4.281521
  C    -1.307735   -1.494430    4.599825
  H    -1.395387   -1.852930    5.620971
  C    -2.080950   -2.059622    3.592608
  H    -2.775697   -2.859067    3.822382
  C    -1.969246   -1.596381    2.273991
  C    -2.724685   -2.091893    1.118936
  C    -3.656361   -3.141803    1.192741
  C    -4.337766   -3.551564    0.048976
  H    -5.057738   -4.363356    0.105489
  C    -4.089287   -2.908005   -1.171221
  C    -3.161216   -1.865702   -1.246632
  H    -2.984069   -1.380695   -2.204190
  C    -2.449158   -1.432946   -0.113376
  H     0.203394    0.007021    5.034567
  C    -2.454776    1.422293    0.131431
  C    -3.151207    1.853060    1.275070
  H    -2.957043    1.369945    2.230298
  C    -4.084632    2.891463    1.212902
  C    -4.354193    3.533036   -0.003877
  H    -5.078310    4.341790   -0.050057
  C    -3.688505    3.125223   -1.157546
  C    -2.751489    2.079251   -1.097010
  C    -2.010911    1.586505   -2.262780
  C    -2.144284    2.048006   -3.579988
  H    -2.846015    2.844089   -3.800084
  C    -1.383528    1.485368   -4.598091
  H    -1.487959    1.842540   -5.618126
  C    -0.486481    0.457423   -4.292140
  C    -0.388836    0.034426   -2.973836
  H     0.285726   -0.757272   -2.671627
  H     0.127738   -0.009659   -5.053988
  H    -3.901490    3.625483   -2.098741
  H    -4.606382    3.204781    2.114842
  H    -4.623433   -3.222672   -2.065407
  H    -3.853232   -3.643617    2.136619

85
[Ir]+ in the closed-shell singlet state SCF = -1871.82114234
Ir    -1.006365    0.000004    0.000003
  N     0.732995    1.291996    0.340013
  N     0.732973   -1.292035   -0.339920
  N    -1.130286   -0.771870    1.924638
  N    -1.130121    0.771890   -1.924638
  C     0.664978    2.602352    0.634994
  H    -0.336537    3.002178    0.754827
  C     1.792942    3.395602    0.779147
  H     1.663206    4.444435    1.020952
  C     3.073462    2.842375    0.610182
  C     3.121889    1.480219    0.296305
  H     4.077888    1.000212    0.143419
  C     1.952037    0.723940    0.166344
  C     1.952024   -0.724001   -0.166251
  C     3.121864   -1.480299   -0.296216
  H     4.077871   -1.000307   -0.143338
  C     3.073414   -2.842451   -0.610107
  C     1.792883   -3.395659   -0.779056
  H     1.663128   -4.444494   -1.020847
  C     0.664932   -2.602393   -0.634894
  H    -0.336590   -3.002204   -0.754718
  C     4.325689    3.711112    0.767379
  C     4.270136    4.861843   -0.266285
  H     4.249673    4.471723   -1.290016
  H     5.156372    5.496980   -0.161863
  H     3.388827    5.496186   -0.126890
  C     4.347700    4.299070    2.199092
  H     3.470388    4.922232    2.400572
  H     5.236571    4.925738    2.328879
  H     4.379790    3.503313    2.951788
  C     5.623447    2.913032    0.544755
  H     5.678295    2.494834   -0.467168
  H     5.731295    2.096284    1.268150
  H     6.485141    3.575853    0.670566
  C     4.325625   -3.711211   -0.767302
  C     5.623387   -2.913216   -0.544399
  H     5.678238   -2.495365    0.467666
  H     5.731240   -2.096220   -1.267516
  H     6.485076   -3.576000   -0.670431
  C     4.269900   -4.862101    0.266174
  H     4.249395   -4.472143    1.289966
  H     5.156089   -5.497298    0.161716
  H     3.388543   -5.496343    0.126612
  C     4.347788   -4.298945   -2.199105
  H     4.379939   -3.503068   -2.951672
  H     3.470513   -4.922095   -2.400775
  H     5.236685   -4.925574   -2.328902
  C    -0.412208   -0.324918    2.973715
  H     0.267995    0.491779    2.763157
  C    -0.539730   -0.861145    4.245657
  C    -1.450348   -1.905754    4.437080
  H    -1.581586   -2.349983    5.419105
  C    -2.191294   -2.367587    3.357953
  H    -2.905868   -3.171206    3.491008
  C    -2.029156   -1.791690    2.088746
  C    -2.750525   -2.167650    0.874007
  C    -3.690812   -3.210610    0.818381
  C    -4.339019   -3.499944   -0.377390
  H    -5.067113   -4.304178   -0.420814
  C    -4.050317   -2.744972   -1.520431
  C    -3.115336   -1.707989   -1.470556
  H    -2.916958   -1.130196   -2.369036
  C    -2.441594   -1.397442   -0.280362
  H     0.055250   -0.466387    5.061669
  C    -2.441566    1.397498    0.280275
  C    -3.115396    1.708053    1.470416
  H    -2.917113    1.130242    2.368906
  C    -4.050345    2.745068    1.520228
  C    -4.338926    3.500066    0.377173
  H    -5.066996    4.304324    0.420548
  C    -3.690631    3.210723   -0.818548
  C    -2.750376    2.167731   -0.874111
  C    -2.028929    1.791757   -2.088799
  C    -2.190941    2.367682   -3.358009
  H    -2.905463    3.171340   -3.491106
  C    -1.449936    1.905828   -4.437088
  H    -1.581077    2.350079   -5.419115
  C    -0.539388    0.861167   -4.245612
  C    -0.411989    0.324916   -2.973668
  H     0.268155   -0.491821   -2.763071
  H     0.055632    0.466390   -5.061586
  H    -3.921158    3.798474   -1.702939
  H    -4.562135    2.964485    2.453984
  H    -4.562038   -2.964384   -2.454226
  H    -3.921429   -3.798342    1.702760

76
[Mo(N)I(PCP)] in the closed-shell singlet state SCF = -1905.97167182
  N     0.136353   -0.623146   -2.227549
 Mo     0.005775   -0.610252   -0.566438
  P    -2.440784   -0.113129   -0.088961
  P     2.390634   -0.017655   -0.210002
 I      0.145336   -3.290521    0.548532
  N    -1.068725    2.243640    0.273559
  N     1.013796    2.325766   -0.383031
  C    -3.484405   -0.929160    1.297297
  C    -3.895425   -2.336754    0.823515
  C    -4.729105   -0.145489    1.763050
  C    -2.528405   -1.073879    2.505334
  C    -3.433439    0.107964   -1.714034
  C    -4.914250    0.461060   -1.493143
  C    -2.770902    1.240978   -2.530718
  C    -3.332690   -1.202943   -2.523552
  C    -2.365206    1.671111    0.598940
  C    -0.045573    1.475751   -0.211453
  C     2.318336    1.809558   -0.780249
  C     2.908737    0.127541    1.634266
  C     3.491703   -1.221505    2.103904
  C     1.622526    0.390200    2.454387
  C     3.902956    1.266924    1.930263
  C     3.796838   -0.725049   -1.294042
  C     3.773811   -2.261802   -1.141112
  C     3.473274   -0.399312   -2.770637
  C     5.190857   -0.168100   -0.956576
  H    -4.328259   -2.890046    1.667220
  H    -4.655020   -2.296485    0.035607
  H    -3.034145   -2.905878    0.458777
  H    -5.169568   -0.668327    2.622298
  H    -4.489137    0.869595    2.099296
  H    -5.502648   -0.075147    0.997843
  H    -1.660784   -1.693970    2.268074
  H    -2.174326   -0.105671    2.881964
  H    -3.068638   -1.558997    3.328676
  H    -5.470687   -0.368038   -1.048728
  H    -5.049624    1.347772   -0.863005
  H    -5.374919    0.678436   -2.465333
  H    -2.860895    2.218289   -2.041979
  H    -1.714931    1.037832   -2.722675
  H    -3.284683    1.315321   -3.497920
  H    -3.878860   -1.079045   -3.468327
  H    -2.293472   -1.446654   -2.757465
  H    -3.773995   -2.052118   -1.993997
  H    -3.159167    2.305880    0.192980
  H    -2.481948    1.639473    1.685192
  H     3.101723    2.445479   -0.361927
  H     2.397283    1.819241   -1.868884
  H     2.819164   -2.054902    1.873196
  H     4.471646   -1.426059    1.663872
  H     3.624388   -1.189752    3.193345
  H     1.883866    0.431799    3.520180
  H     1.150490    1.342934    2.194125
  H     0.891041   -0.416193    2.329492
  H     4.185129    1.226171    2.990382
  H     4.822178    1.196520    1.344188
  H     3.457755    2.253399    1.757903
  H     4.520672   -2.694817   -1.819624
  H     4.015452   -2.592930   -0.129627
  H     2.792994   -2.672341   -1.397228
  H     2.439492   -0.647377   -3.028267
  H     3.656210    0.652866   -3.015837
  H     4.138628   -0.994566   -3.408512
  H     5.226692    0.925866   -1.026987
  H     5.526889   -0.459837    0.042161
  H     5.919885   -0.565520   -1.674944
  C     0.704242    5.969092    0.399980
  C     1.374614    4.828909   -0.048229
  C     0.667835    3.627560   -0.034591
  C    -0.673999    3.571141    0.403404
  C    -1.341578    4.710182    0.850139
  C    -0.630043    5.911505    0.838809
  H     1.224994    6.921858    0.405900
  H     2.401154    4.875662   -0.396921
  H    -2.370707    4.662909    1.191462
  H    -1.118675    6.820609    1.176122

77
[Mo(NH)I(PCP)] in the doublet state SCF = -1906.54540873
  N    -0.063259   -0.672047    2.480906
 Mo     0.029068   -0.572575    0.713382
  P     2.419176   -0.004858    0.069131
  P    -2.350674   -0.104941    0.204426
 I     -0.027424   -3.195320   -0.616503
  N     0.997300    2.318466   -0.044490
  N    -1.136741    2.276283    0.461417
  C     3.352359   -0.678064   -1.468433
  C     3.815403   -2.118921   -1.181224
  C     4.556301    0.164079   -1.944196
  C     2.311315   -0.702342   -2.611792
  C     3.547459    0.005121    1.626255
  C     5.012984    0.369722    1.332713
  C     2.979580    1.043957    2.618677
  C     3.483447   -1.391530    2.280827
  C     2.313350    1.831785   -0.397321
  C    -0.013542    1.455464    0.368960
  C    -2.430252    1.705248    0.780531
  C    -2.828799    0.027176   -1.662504
  C    -3.354823   -1.330575   -2.168539
  C    -1.541225    0.358666   -2.451289
  C    -3.861956    1.132977   -1.958225
  C    -3.743596   -0.937794    1.220633
  C    -3.654164   -2.465160    1.014658
  C    -3.481540   -0.666298    2.718973
  C    -5.150369   -0.422868    0.866043
  H     4.182222   -2.570996   -2.111985
  H     4.638364   -2.143433   -0.460024
  H     2.997272   -2.742243   -0.809030
  H     4.930586   -0.269409   -2.880876
  H     4.291024    1.204243   -2.162734
  H     5.386407    0.166587   -1.237845
  H     1.475538   -1.366973   -2.385763
  H     1.913172    0.294426   -2.838431
  H     2.796181   -1.073416   -3.524277
  H     5.523790   -0.404376    0.754778
  H     5.111338    1.323770    0.802393
  H     5.549507    0.469734    2.285249
  H     3.079680    2.071703    2.252403
  H     1.927196    0.856773    2.839530
  H     3.545291    0.976785    3.556889
  H     4.098921   -1.387302    3.190601
  H     2.459429   -1.654949    2.559087
  H     3.867980   -2.175917    1.623176
  H     3.086866    2.425526    0.100420
  H     2.455767    1.938938   -1.476816
  H    -3.220655    2.291433    0.307286
  H    -2.592696    1.714260    1.861174
  H    -2.663673   -2.145252   -1.932381
  H    -4.340560   -1.571431   -1.761663
  H    -3.455868   -1.283629   -3.260706
  H    -1.794150    0.437485   -3.517321
  H    -1.097624    1.310052   -2.141996
  H    -0.790016   -0.428587   -2.343266
  H    -4.144790    1.073663   -3.017095
  H    -4.777901    1.038270   -1.370289
  H    -3.447308    2.134000   -1.796701
  H    -4.393089   -2.951843    1.665020
  H    -3.864607   -2.771980   -0.010600
  H    -2.661657   -2.842963    1.274938
  H    -2.468776   -0.960303    3.007041
  H    -3.641859    0.381186    2.996769
  H    -4.189067   -1.264476    3.306811
  H    -5.234137    0.664227    0.983870
  H    -5.444893   -0.682224   -0.153999
  H    -5.882367   -0.882350    1.543057
  C    -1.011900    5.903809   -0.437096
  C    -1.633910    4.731396    0.012896
  C    -0.851325    3.582580    0.094845
  C     0.520541    3.604559   -0.247000
  C     1.136603    4.769832   -0.695243
  C     0.345426    5.922886   -0.784311
  H    -1.596269    6.815790   -0.515786
  H    -2.684068    4.719494    0.287151
  H     2.188176    4.782626   -0.964091
  H     0.795817    6.849143   -1.128662
  H    -0.194743   -0.152113    3.356131

77
[Mo(NH)I(PCP)]+ in the closed-shell singlet state SCF = -1906.38710363
  N     0.086498   -0.760345   -2.353253
 Mo    -0.005967   -0.600112   -0.640893
  P    -2.438874    0.003603   -0.047170
  P     2.404074   -0.119631   -0.167722
 I     -0.028384   -3.159029    0.511002
  N    -0.965991    2.329265    0.076679
  N     1.158519    2.274845   -0.417049
  C    -3.368892   -0.654269    1.489234
  C    -3.861834   -2.086924    1.205746
  C    -4.557771    0.216790    1.951316
  C    -2.327111   -0.689236    2.631677
  C    -3.516273    0.003709   -1.633064
  C    -4.978652    0.405689   -1.365660
  C    -2.905725    1.010318   -2.634111
  C    -3.477706   -1.410861   -2.250866
  C    -2.303075    1.844888    0.395315
  C     0.042680    1.501585   -0.303889
  C     2.456551    1.691087   -0.742636
  C     2.796110   -0.002063    1.707466
  C     3.278403   -1.376685    2.213647
  C     1.477810    0.340520    2.441701
  C     3.835864    1.083642    2.046905
  C     3.789302   -0.959809   -1.172679
  C     3.652567   -2.487879   -1.001308
  C     3.578277   -0.626623   -2.666525
  C     5.194842   -0.485980   -0.755987
  H    -4.231371   -2.524617    2.140966
  H    -4.691553   -2.097042    0.493081
  H    -3.062942   -2.733160    0.831933
  H    -4.976447   -0.236543    2.857992
  H    -4.264897    1.237427    2.219342
  H    -5.362889    0.272695    1.219442
  H    -1.523847   -1.400318    2.429699
  H    -1.885865    0.295507    2.832656
  H    -2.825939   -1.009533    3.554222
  H    -5.513722   -0.344318   -0.778914
  H    -5.067643    1.374346   -0.861662
  H    -5.496294    0.492932   -2.328501
  H    -2.987195    2.047147   -2.289701
  H    -1.856530    0.798303   -2.851383
  H    -3.465008    0.942326   -3.574838
  H    -4.074379   -1.409916   -3.171252
  H    -2.459827   -1.716005   -2.507225
  H    -3.897068   -2.169646   -1.585777
  H    -3.047162    2.444423   -0.135980
  H    -2.470747    1.975051    1.466602
  H     3.244708    2.277330   -0.266966
  H     2.607441    1.713835   -1.823569
  H     2.583904   -2.178783    1.946425
  H     4.272873   -1.629351    1.839186
  H     3.342123   -1.341814    3.307820
  H     1.673057    0.370950    3.520779
  H     1.076973    1.318461    2.156854
  H     0.711570   -0.426323    2.280961
  H     4.071381    1.017002    3.115839
  H     4.773355    0.967793    1.498796
  H     3.449861    2.093525    1.870709
  H     4.408416   -2.977193   -1.627365
  H     3.812873   -2.818307    0.025857
  H     2.665811   -2.841326   -1.313270
  H     2.557871   -0.839552   -2.996056
  H     3.816775    0.414318   -2.907367
  H     4.256779   -1.253171   -3.256543
  H     5.309289    0.600819   -0.841904
  H     5.453238   -0.783924    0.262715
  H     5.932574   -0.944345   -1.425458
  C     1.015634    5.941223    0.277255
  C     1.649555    4.760431   -0.101567
  C     0.866812    3.604569   -0.122406
  C    -0.502783    3.636339    0.210851
  C    -1.136690    4.820712    0.590406
  C    -0.352563    5.971167    0.616847
  H     1.588197    6.862543    0.309866
  H     2.700491    4.742145   -0.370118
  H    -2.189519    4.844137    0.851182
  H    -0.805078    6.914677    0.904448
  H     0.098123   -1.189237   -3.276402

76
[Mo(N)I(PCP)]? in the doublet state SCF = -1905.98710519
  N    -0.054408   -0.666502    2.281963
 Mo    -0.034387   -0.570922    0.594799
  P     2.398864   -0.293920    0.112913
  P    -2.353653    0.230097    0.243382
 I     -0.496722   -3.293233   -0.645414
  N     1.329344    2.187897   -0.210791
  N    -0.826089    2.445854    0.160413
  C     3.341450   -1.186359   -1.314511
  C     3.579884   -2.649771   -0.900097
  C     4.670701   -0.554138   -1.775852
  C     2.362459   -1.168078   -2.511670
  C     3.460751   -0.257068    1.719651
  C     4.964252   -0.035922    1.480563
  C     2.923334    0.894294    2.600533
  C     3.255555   -1.582809    2.480749
  C     2.567423    1.509279   -0.500593
  C     0.173026    1.447169    0.122408
  C    -2.166666    2.099787    0.574627
  C    -3.033133    0.219662   -1.566386
  C    -3.732959   -1.121089   -1.859981
  C    -1.803437    0.325478   -2.498421
  C    -3.983441    1.384954   -1.908662
  C    -3.728451   -0.278220    1.481671
  C    -3.816959   -1.819778    1.473399
  C    -3.273529    0.145414    2.897264
  C    -5.107629    0.342401    1.198425
  H     3.931062   -3.225011   -1.768742
  H     4.347085   -2.729817   -0.121907
  H     2.657744   -3.116669   -0.538718
  H     5.020281   -1.081090   -2.675457
  H     4.563770    0.502294   -2.045855
  H     5.461913   -0.632959   -1.028344
  H     1.416571   -1.657858   -2.266833
  H     2.146163   -0.148993   -2.854926
  H     2.813809   -1.710972   -3.354712
  H     5.435835   -0.902553    1.007696
  H     5.168311    0.847481    0.864363
  H     5.462509    0.117330    2.448261
  H     3.096098    1.879544    2.153039
  H     1.853175    0.779809    2.789263
  H     3.453436    0.873792    3.563680
  H     3.812617   -1.541772    3.428564
  H     2.197711   -1.743275    2.703982
  H     3.623105   -2.444908    1.915640
  H     3.409995    2.024009   -0.025385
  H     2.749106    1.511293   -1.582715
  H    -2.896632    2.723721    0.052155
  H    -2.284441    2.265494    1.650627
  H    -3.101603   -1.972100   -1.586027
  H    -4.693083   -1.208251   -1.342070
  H    -3.936495   -1.188127   -2.938324
  H    -2.150225    0.350214   -3.542321
  H    -1.220298    1.231724   -2.308442
  H    -1.141447   -0.538541   -2.384142
  H    -4.384302    1.231644   -2.920590
  H    -4.834910    1.463040   -1.227493
  H    -3.460727    2.347293   -1.916297
  H    -4.521869   -2.142114    2.253465
  H    -4.169858   -2.221245    0.521395
  H    -2.839638   -2.267152    1.676812
  H    -2.245653   -0.172108    3.100060
  H    -3.343466    1.228325    3.050522
  H    -3.938276   -0.327376    3.633888
  H    -5.064910    1.438394    1.171830
  H    -5.536250   -0.006188    0.254144
  H    -5.806683    0.060621    1.999097
  C    -0.107752    6.045742   -0.586732
  C    -0.927725    4.956078   -0.210581
  C    -0.330316    3.697301   -0.132912
  C     1.056573    3.524751   -0.402021
  C     1.857702    4.601383   -0.783408
  C     1.244407    5.873572   -0.867821
  H    -0.549383    7.037343   -0.657315
  H    -1.982851    5.091590    0.007493
  H     2.913175    4.465111   -0.999193
  H     1.846836    6.731477   -1.158155
